# Supplementary material for: In vivo localization of chronically implanted electrodes and optic fibers in mice
Source: Nat Commun. 2020 Sep 17;11:4686. doi: 10.1038/s41467-020-18472-y (PMC7499215; doi:10.1038/s41467-020-18472-y)
Supplement: Supplementary file 4 — Source Data [file 41467_2020_18472_MOESM4_ESM.xlsx]

## Sheet: FIG8
a
Animal ID	Direction	Plan	Histology				CT only				CT-MRI
		Coordinate (mm)	Range of coordiantes (mm)		Offset (mm)		Range of coordiantes (mm)		Offset (mm)		Range of coordiantes (mm)		Offset (mm)
HDB2	AP	0.74	0.26	0.86	-0.48	0.12	1.064	0.38	0.324	-0.36	0.26	0.92	-0.48	0.18
	ML	0.6	0.3	0.7	-0.3	0.1	0.798	0.532	0.198	-0.068	0.75	0.45	0.15	-0.15
	DV	5.7	5.7		0		5.662		-0.038		5.65		-0.05
b
Animal ID	Deviation (mm)
	AP		ML		DV
	CT	CT+MRI	CT	CT+MRI	CT	CT+MRI
HDB1	0.2635	0.09	0.002	0.025	0.04	0.05
HDB2	0.162	0.03	0.165	0.1	0.038	0.05
HDB3	0.096	0.06	0.147	0.05	0.032	0.05
HDB4	0.057	0.06	0.0905	0.075	0.093	0.1
HDB5	0.285	0	0.137	0.15	0.125	0.15
MS1	0.107	0.03	0.05125	0.04975	0.0325	0.0995
MS2	0.1675	0.1	0.021	0.0254	0	0.001
Dual_HDB	0.12	0.01	0.105	0.05	0.025	0.05
Dual_VTA	0.1135	0.045	0.1085	0.1	0.039	0
HC1	0.15	0.01	0.1775	0.02	0.19	0.1
HC2	0.26	0.05	0.088	0.01	0.107	0
HC3	0.0545	0.055	0.061	0.1	0.074	0.1
Average	0.153	0.045	0.0961458	0.0629292	0.0662917	0.0625417
STD	0.078807	0.0309692	0.0553543	0.0424792	0.0537961	0.0481132
c
Animal ID	Overlap index
	AP		ML
	CT	CT+MRI	CT	CT+MRI
HDB1	0.553776	0.142857	0	0
HDB2	0.2	0	0.368421	0.166667
HDB3	0.108333	0	0.19	0
HDB4	0	0	0.064	0
HDB5	0.782609	0	0.204	0.3
MS1	0.391667	0	0	0
MS2	0.727273	0.375	0	0.0016
Dual_HDB	0.289474	0	0.216667	0
Dual_VTA	0.249123	0.111111	0.421053	0.4
Average	0.366917	0.0698854	0.162682	0.0964741
STD	0.270973	0.127192	0.159525	0.15573
d
Animal ID	Plane	Offset(°)
		Histology	CT
HDB2	Sagittal	n/a	0
	Coronal	0	0
e
Animal ID	offset (°)
	Coronal
HDB1	0
HDB2	0
HDB3	1
HDB4	0
HDB5	1
MS1	2
MS2	2
Dual_HDB	0
Dual_VTA	1
HC1	1
HC2	3
HC3	0
Average	0.916667
STD	0.996205
f
Animal ID	Offset (mm)
	AP	ML	DV
HDB1	-0.21	-0.475	-0.11
HDB2	-0.15	0	-0.05
HDB3	-0.06	0.2	0.2
HDB4	-0.57	-0.15	-0.03
HDB5	-0.72	-0.1	0.26
MS1	-0.73	-0.227	0.353
MS2	-0.74	0.3134	-0.08
Dual_HDB	0.27	0.2	-0.17
Dual_VTA	0.12	0.425	-0.18
HC1	-0.175	-0.27	0
HC2	-0.3	-0.135	0.6
HC3	-0.125	0.1	0.3
Average	-0.2825	-0.00988333	0.0910833
STD	0.338429	0.264309	0.246033
g
Animal #	Offset (°)
	Sagittal	Coronal
HDB1	6	0
HDB2	0	0
HDB3	0	5
HDB4	-6	-5
HDB5	-9	-4
MS1	-3	-11
MS2	-4	9
Dual_HDB	2	5
Dual_VTA	2	9
HC1	-2	1
HC2	-9	2
HC3	1	-2
Average	-1.83333	0.75
STD	4.58918	5.84847

## Sheet: FIG10
a
setting		(i)	(ii)	(iii)	(iv)	(v)
Mouse1	Radiation dose (mGY)	3641	1350	1038	272	82
Mouse2		4160	1836	1162	299	78
Mouse3		4432	1868	1127	198	76
Average		4077.67	1684.67	1109	256.333	78.6667
STD		401.876	290.271	63.9296	52.2909	3.05505
b
(ii)	time	1st scan	2nd scan	2 weeks	4 weeks
Mouse1	Body mass (g)	26	26.6	27	27.7
	Normalized body mass	1	1.02308	1.03846	1.06538
Mouse2	Body mass (g)	27.4	28.3	27.5	26.1
	Normalized body mass	1	1.03285	1.00365	0.952555
Mouse3	Body mass (g)	28	28.8	28.5	27.5
	Normalized body mass	1	1.02857	1.01786	0.982143
Average nomalized body mass		1	1.02817	1.01999	1.00003
STD		0	0.00489756	0.0175036	0.0585025
(iii)	time	1st scan	2nd scan	2 weeks	4 weeks
Mouse1	Body mass (g)	29.5	28.9	29	29.4
	Normalized body mass	1	0.979661	0.983051	0.99661
Mouse2	Body mass (g)	25.5	25.5	26.2	27.1
	Normalized body mass	1	1	1.02745	1.06275
Mouse3	Body mass (g)	24.8	25.6	24.9	25.6
	Normalized body mass	1	1.03226	1.00403	1.03226
Average nomalized body mass		1	1.00397	1.00484	1.03054
STD		0	0.0265227	0.0222112	0.033101
(iv)	time	1st scan	2nd scan	2 weeks	4 weeks
Mouse1	Body mass (g)	29.7	28	28.7	28.9
	Normalized body mass	1	0.942761	0.96633	0.973064
Mouse2	Body mass (g)	28.2	26.5	27.3	27.8
	Normalized body mass	1	0.939716	0.968085	0.985816
Mouse3	Body mass (g)	25.8	25.6	25.8	26.1
	Normalized body mass	1	0.992248	1	1.01163
Average nomalized body mass		1	0.958242	0.978138	0.990169
STD		0	0.0294896	0.0189531	0.0196471
c
		training day1	training day 2	training day3	training day4	training day5	training day6	training day7	training day8	training day9	training day10	training day11	training day12	training day13	training day14	training day15	training day16	training day17	training day18
control1	accuracy (%)	59.6154	75.9259	77.5281	91.9355	94.5946	81.9672	82.6087	90.5512	89.3805	90.5512	92.233	94.4444	89.4737	83.6735	89.7959	74.5098	81.8182	94.8905
control2		28.5714	63.0435	81.203	85.7143	63.5135	69.697	90.6542	83.7209	80.1136	83.7209	78.6885	91.25	88.75	80.6452	93.9655	87.619	85.8407	95.3642
control3		66.6667	63.6364	58.1818	69.0722	67.033	87.1212	90.1734	84.0708	79.8077	77.193	87.3239	84.466	76.3441	84.1667	86	85.7143	90.625	88.3333
control4		50	61.3333	77.9412	70.9302	76.8293	74.0741	44.8276	86.0465	79.7872	82.6923	69.2308	78.0952	87.3786	89.4737	93.5484	88.2353	78.0488	74.1573
control5		70	77.4648	94.4444	91.6168	91.7647	85	92.9825	91.0112	86.7347	91.4286	83.1683	80.9816	79.5455	76.5766	78.9116	84.0336	78.482	91.4286
control6		67.3684	81.6754	91.0526	80.292	92.8058	85.7143	78.8462	74.7748	81.6514	79.1667	85.4545	81.8966	92.1875	90.7143	74.2857	85.2941	78.0488	82
control7		69.5652	82.9787	92.5134	82.0896	94.8529	90.566	83.6735	76.8519	83.9623	81.7204	87.8505	84.0708	94.4	92.7007	77.6119	87.8788	80	84.5361
ct1		70	58.8235	66.6667	88.0597	63.6364	75	85.2459	88.5714	74	87.5	90.9091	72.2222	62.7451	94.3662	90.4762	93.4211	89.6552	87.3563
ct2		73.3333	80.4124	80.8081	89.1089	89.899	75	78.9474	90.2913	89.6104	80.7018	73.6111	86.7347	86.1702	95.4545	80.6818	82.4176	78.4091	89.2857
ct3		68.6957	85	76.0684	88.8889	82.5758	88.9908	90.2439	88.4211	87.619	90.3509	92.3077	90.0763	94.0789	93.9394	94.2675	85.9551	89.4118	87.5
ct4		47.191	64.6707	81.3397	86.5854	78.4946	75	78.6885	86.9919	80.1802	84.6154	86.6197	85.5263	78.4946	77.027	78.3784	71.8182	82.6667	85.7143
ct5		61.9718	75.5245	86.747	90.0474	82.0513	86.6667	83.3333	81.7568	76.5625	83.8235	85.8696	90.1099	88.2979	92.562	92.9577	89.6104	88.1579	79.5181
ct6		68.8406	79.3893	74.4444	84.252	87.9195	75.5556	88.1356	86.9565	91.3386	91.0828	86.9318	91.3043	87.5969	88.2051	87.037	87.7907	93.75	82.1192
ct7		74.1379	81.6456	84.4444	90.1515	91.0714	73.1481	89.1892	76.8293	89.7436	83.7209	90.7407	90.566	70	84.6154	81.295	80.3738	92.5	87.7698
Average control		58.8267	72.294	81.8378	81.6644	83.0562	82.02	80.538	83.861	83.0625	83.7819	83.4214	85.0292	86.8685	85.4215	84.8741	84.755	81.8376	87.2443
STD control		15.1024	9.33421	12.5935	9.09943	13.6664	7.4898	16.5442	6.22377	3.79079	5.39212	7.53285	5.8146	6.58271	5.81804	7.99785	4.77439	4.77128	7.62888
Average CT		66.31	75.0666	78.6455	88.1562	82.2354	78.4802	84.8263	85.6883	84.1506	85.9708	86.7128	86.6485	81.0548	89.4528	86.442	84.4838	87.7929	85.6091
STD CT		9.31549	9.67248	6.81885	2.11038	9.39132	6.46544	4.72539	4.7296	7.0848	3.80633	6.2923	6.70994	11.218	6.6997	6.39031	7.08091	5.44977	3.51438

## Sheet: SFIG6
a
Animal #	Direction	Plan	Histology				CT only				CT-MRI
		Coordinate (mm)	Range of coordiantes (mm)		Offset (mm)		Range of coordiantes (mm)		Offset (mm)		Range of coordiantes (mm)		Offset (mm)
HDB1	AP	0.74	0.38	0.86	-0.36	0.12	1.102	0.665	0.362	-0.075	0.32	0.74	-0.42	0
	ML	0.6	0.05	0.25	-0.55	-0.35	0.019	0.285	-0.581	-0.315	0	0.25	-0.6	-0.35
	DV	5.61	5.55		-0.06		5.51		-0.1		5.5		-0.11
HDB2	AP	0.74	0.26	0.86	-0.48	0.12	1.064	0.38	0.324	-0.36	0.26	0.92	-0.48	0.18
	ML	0.6	0.3	0.7	-0.3	0.1	0.798	0.532	0.198	-0.068	0.75	0.45	0.15	-0.15
	DV	5.7	5.7		0		5.662		-0.038		5.65		-0.05
HDB3	AP	0.74	0.62	0.86	-0.12	0.12	1.026	0.646	0.286	-0.094	0.86	0.5	0.12	-0.24
	ML	0.6	0.75	0.95	0.15	0.35	0.912	0.494	0.312	-0.106	1	0.6	0.4	0
	DV	5	5.25		0.25		5.282		0.282		5.2		0.2
HDB4	AP	0.74	0.02	0.44	-0.72	-0.3	0.421	0.153	-0.319	-0.587	0.02	0.32	-0.72	-0.42
	ML	0.6	0.25	0.5	-0.35	-0.1	0.266	0.665	-0.334	0.065	0.25	0.65	-0.35	0.05
	DV	5.03	4.9		-0.13		4.807		-0.223		5		-0.03
HDB5	AP	0.74	-0.1	0.14	-0.84	-0.6	0.19	0.418	-0.55	-0.322	-0.1	0.14	-0.84	-0.6
	ML	0.6	0.4	0.9	-0.2	0.3	0.228	0.798	-0.372	0.198	0.25	0.75	-0.35	0.15
	DV	3.99	4.4		0.41		4.275		0.285		4.25		0.26
MS1	AP	0.9	0.26	0.02	-0.64	-0.88	0.38	0.114	-0.52	-0.786	0.32	0.02	-0.58	-0.88
	ML	0.477476	0.1	0.5	-0.377476	0.0225244	0.494	0.209	0.0165244	-0.268476	0.4	0.1	-0.0774756	-0.377476
	DV	1.74653	2		0.253468		2.033		0.286468		2.1		0.353468
MS2	AP	0.9	0.38	0.14	-0.52	-0.76	0.532	0.323	-0.368	-0.577	0.24	0.08	-0.66	-0.82
	ML	0.336634	0.75	0.5	0.413366	0.163366	0.798	0.494	0.461366	0.157366	0.8	0.5	0.463366	0.163366
	DV	2.32871	2.25		-0.0787097		2.25		-0.0787097		2.25		-0.0787097
Dual_HDB	AP	0.74	0.86	1.18	0.12	0.44	1.045	1.235	0.305	0.495	0.92	1.1	0.18	0.36
	ML	0.6	0.9	0.6	0.3	0	0.665	1.045	0.065	0.445	0.6	1	0	0.4
	DV	5.32	5.2		-0.12		5.225		-0.095		5.15		-0.17
Dual_VTA	AP	-3.1	-2.75	-3.12	0.35	-0.02	-2.679	-2.964	0.421	0.136	-2.8	-3.16	0.3	-0.06
	ML	0.6	1	1.25	0.4	0.65	0.912	1.121	0.312	0.521	0.9	1.15	0.3	0.55
	DV	4.38	4.2		-0.18		4.161		-0.219		4.2		-0.18
b
Animal #	Plane	Offset (°)
		Histology	CT
HDB1	Sagittal	n/a	6
	Coronal	0	0
HDB2	Sagittal	n/a	0
	Coronal	0	0
HDB3	Sagittal	n/a	1
	Coronal	4	-5
HDB4	Sagittal	n/a	-6
	Coronal	-5	-5
HDB5	Sagittal	n/a	-9
	Coronal	-5	-4
MS1	Sagittal	n/a	-2
	Coronal	-9	-11
MS2	Sagittal	n/a	-4
	Coronal	6	9
Dual_HDB	Sagittal	n/a	5
	Coronal	5	2
Dual_VTA	Sagittal	n/a	9
	Coronal	10	2

## Sheet: SFIG7
a
Animal #	Direction	Plan	Histology				CT only				CT-MRI
		Coordinate (mm)	Range of coordiantes (mm)		Offset (mm)		Range of coordiantes (mm)		Offset (mm)		Range of coordiantes (mm)		Offset (mm)
HC1	AP	-2.5	-2.62	-2.75	-0.12	-0.25	-2.48	-2.59	0.02	-0.09	-2.73	-2.62	-0.23	-0.12
	ML	2	1.65	1.85	-0.35	-0.15	1.855	2	-0.145	0	1.66	1.8	-0.34	-0.2
	DV	2.3	2.4		0.1		2.21		-0.09		2.3		0
HC2	AP	-2	-2.24	-2.46	-0.24	-0.46	-2.071	-2.109	-0.071	-0.109	-2.28	-2.32	-0.28	-0.32
	ML	1.5	1.25	1.5	-0.25	0	1.406	1.52	-0.094	0.02	1.306	1.42	-0.194	-0.08
	DV	2.3	2.9		0.6		2.793		0.493		2.9		0.6
HC3	AP	-3	-3.08	-3.28	-0.08	-0.28	-3.097	-3.154	-0.097	-0.154	-3.1	-3.15	-0.1	-0.15
	ML	2	2.05	2.35	0.05	0.35	2.204	2.318	0.204	0.318	2.04	2.16	0.04	0.16
	DV	2.5	2.7		0.2		2.774		0.274		2.8		0.3
b
Animal #	Plane	Offset (°)
		Histology	CT
HC1	Sagittal	n/a	-2
	Coronal	2	1
HC2	Sagittal	n/a	-9
	Coronal	5	2
HC3	Sagittal	n/a	1
	Coronal	-2	-2

## Sheet: SFIG8
a
Animal #	Offset (mm)
	AP			ML			DV
	Histology	CT	CT+MRI	Histology	CT	CT+MRI	Histology	CT	CT+MRI
HDB1	-0.12	0.1435	-0.21	-0.45	-0.448	-0.475	-0.06	-0.1	-0.11
HDB2	-0.18	-0.018	-0.15	-0.1	0.065	0	0	-0.038	-0.05
HDB3	0	0.096	-0.06	0.25	0.103	0.2	0.25	0.282	0.2
HDB4	-0.51	-0.453	-0.57	-0.225	-0.1345	-0.15	-0.13	-0.223	-0.03
HDB5	-0.72	-0.435	-0.72	0.05	-0.087	-0.1	0.41	0.285	0.26
MS1	-0.76	-0.653	-0.73	-0.17725	-0.126	-0.227	0.2535	0.286	0.353
MS2	-0.64	-0.4725	-0.74	0.288	0.309	0.3134	-0.079	-0.079	-0.08
Dual_HDB	0.28	0.4	0.27	0.15	0.255	0.2	-0.12	-0.095	-0.17
Dual_VTA	0.165	0.2785	0.12	0.525	0.4165	0.425	-0.18	-0.219	-0.18
HC1	-0.185	-0.035	-0.175	-0.25	-0.0725	-0.27	0.1	-0.09	0
HC2	-0.35	-0.09	-0.3	-0.125	-0.037	-0.135	0.6	0.493	0.6
HC3	-0.18	-0.1255	-0.125	0.2	0.261	0.1	0.2	0.274	0.3
b
Animal #	Coronal offset
	Histology	In Vivo
HDB1	0	0
HDB2	0	0
HDB3	4	5
HDB4	-5	-5
HDB5	-5	-4
MS1	-9	-11
MS2	7	9
Dual_HDB	5	5
Dual_VTA	10	9
HC1	2	1
HC2	5	2
HC3	-2	-2
c
	Offset
Animal #	AP (mm)	Sagittal (°)	ML (mm)	Coronal (°)
HDB1	-0.21	6	-0.475	0
HDB2	-0.15	0	0	0
HDB3	-0.06	0	0.2	5
HDB4	-0.57	-6	-0.15	-5
HDB5	-0.72	-9	-0.1	-4
MS1	-0.73	-3	-0.227	-11
MS2	-0.74	-4	0.3134	9
Dual_HDB	0.27	2	0.2	5
Dual_VTA	0.12	2	0.425	9
HC1	-0.175	-2	-0.27	1
HC2	-0.3	-9	-0.135	2
HC3	-0.125	1	0.1	-2
